# Supplementary material for: Concordance of Non-Alcoholic Fatty Liver Disease and Associated Factors among Older Married Couples in China
Source: Int J Environ Res Public Health. 2023 Jan 12;20(2):1426. doi: 10.3390/ijerph20021426 (PMC9859299; doi:10.3390/ijerph20021426)
Supplement: Supplementary file 1 [file ijerph-20-01426-s001.zip]

Archive with 1 entries (1 files):
- ijerph-2037497-supplementary.pdf
